# Supplementary material for: Ensemble of European regional climate simulations for the winter of 2013 and 2014 from HadAM3P-RM3P
Source: Sci Data. 2018 Apr 10;5:180057. doi: 10.1038/sdata.2018.57 (PMC5892372; doi:10.1038/sdata.2018.57)
Supplement: Supplementary file 1 [file sdata201857-isa1.zip]

Archive with 3 entries (3 files):
- i_Investigation.txt
- s_study_Sparrow.txt
- a_assay_Sparrow.txt
