# Supplementary material for: Ensemble of European regional climate simulations for the winter of 2013 and 2014 from HadAM3P-RM3P
Source: Sci Data. 2018 Apr 10;5:180057. doi: 10.1038/sdata.2018.57 (PMC5892372; doi:10.1038/sdata.2018.57)
Supplement: Supplementary file 1 [file sdata201857-isa1.zip › i_Investigation.txt]

# Investigation File generated for Scientific Data with Investigation File Authoring Tool version 0.1.0 on 28/02/2018 - This metadata file is CC0
ONTOLOGY SOURCE REFERENCE
Term Source Name	SIO	GAZ	UO	OBI	ERO	ENVO
Term Source File	http://data.bioontology.org/ontologies/SIO	http://data.bioontology.org/ontologies/GAZ	http://data.bioontology.org/ontologies/UO	http://data.bioontology.org/ontologies/OBI	http://data.bioontology.org/ontologies/ERO	http://data.bioontology.org/ontologies/ENVO
Term Source Version	1.40.0	$Revision: 1.512 $	unknown	2014-08-18	2013-08-02	
Term Source Description	Semanticscience Integrated Ontology	Gazetteer	Units of Measurement Ontology	Ontology for Biomedical Investigations	Eagle-I Research Resource Ontology	Environment Ontology
INVESTIGATION
Investigation Identifier
Investigation Title
Investigation Description
Investigation Submission Date
Investigation Public Release Date
INVESTIGATION PUBLICATIONS
Investigation PubMed ID
Investigation Publication DOI
Investigation Publication Author List
Investigation Publication Title
Investigation Publication Status
Investigation Publication Status Term Accession Number
Investigation Publication Status Term Source REF
INVESTIGATION CONTACTS
Investigation Person Last Name
Investigation Person Mid Initials
Investigation Person First Name
Investigation Person Address
Investigation Person Phone
Investigation Person Fax
Investigation Person Email
Investigation Person Affiliation
Investigation Person Roles
Investigation Person Roles Term Accession Number
Investigation Person Roles Term Source REF
STUDY
Study Identifier	10.1038/sdata.2018.57
Study Title	Ensemble of European regional climate simulations for the winter of 2013 and 2014 from HadAM3P-RM3P
Study Submission Date	12/07/2017
Study Public Release Date	10/04/2018
Study Description	http://www.nature.com/articles/sdata201857#abstract
Study File Name	s_study_Sparrow.txt
Comment[Subject Keywords]	///;//
Comment[Manuscript Licence]	CC BY-4.0
Comment[Experimental Metadata Licence]	CC0
Comment[Supplementary Information File Name]		Supplementary Information
Comment[Supplementary Information File Type]	x-zip-compressed	vnd.openxmlformats-officedocument.wordprocessingml.document
Comment[Supplementary Information File URL]	http://www.nature.com/articles/sdata201857#supplementary-information	http://www.nature.com/articles/sdata201857#supplementary-information
Comment[Data Repository]	Centre for Environmental Data Analysis (CEDA)
Comment[Data Record Accession]	doi:10.5285/8c03f651457f458eaf7b16f68670a0b8
Comment[Data Record URI]	http://dx.doi.org/10.5285/8c03f651457f458eaf7b16f68670a0b8
STUDY DESIGN DESCRIPTORS
Study Design Type	time series design	source-based data analysis objective
Study Design Type Term Accession Number	OBI:0500020	ERO:0100121
Study Design Type Term Source REF	OBI	ERO
STUDY PUBLICATIONS
Study PubMed ID	""
Study Publication DOI	doi:10.1038/nclimate2927
Study Publication Author List	""
Study Publication Title	""
Study Publication Status	published
Study Publication Status Term Accession Number	
Study Publication Status Term Source REF	
STUDY FACTORS
Study Factor Name
Study Factor Type
Study Factor Type Term Accession Number
Study Factor Type Term Source REF
STUDY ASSAYS
Study Assay Measurement Type	anthropogenic environmental process
Study Assay Measurement Type Term Accession Number	ENVO:02500027
Study Assay Measurement Type Term Source REF	ENVO
Study Assay Technology Type	computational modeling technique
Study Assay Technology Type Term Accession Number	ERO:0001251
Study Assay Technology Type Term Source REF	ERO
Study Assay Technology Platform	""
Study Assay File Name	a_assay_Sparrow.txt
STUDY PROTOCOLS
Study Protocol Name	Data Generation Method	Data Validation
Study Protocol Type	protocol	data validation objective
Study Protocol Type Term Accession Number	OBI:0000272	ERO:0100094
Study Protocol Type Term Source REF	OBI	ERO
Study Protocol Description		
Study Protocol URI	""	""
Study Protocol Version		
Study Protocol Parameters Name	""	""
Study Protocol Parameters Name Term Accession Number	""	""
Study Protocol Parameters Name Term Source REF	""	""
Study Protocol Components Name	""	""
Study Protocol Components Type	""	""
Study Protocol Components Type Term Accession Number	""	""
Study Protocol Components Type Term Source REF	""	""
STUDY CONTACTS
Study Person Last Name	Schaller	Sparrow	Massey	Bowery	Miller	Wilson	Wallom	Otto
Study Person First Name	Nathalie	Sarah N.	Neil R.	Andy	Jonathan	Simon	David C.H.	Friederike E.L.
Study Person Mid Initials								
Study Person Email	""	sarah.sparrow@oerc.ox.ac.uk	""	""	""	""	""	""
Study Person Phone								
Study Person Fax								
Study Person Address								
Study Person Affiliation	Environmental Change Institute, University of Oxford, Oxford OX1 3QY, UK	Oxford e-Research Centre, University of Oxford, Oxford OX1 3QG, UK	Environmental Change Institute, University of Oxford, Oxford OX1 3QY, UK	Oxford e-Research Centre, University of Oxford, Oxford OX1 3QG, UK	Oxford e-Research Centre, University of Oxford, Oxford OX1 3QG, UK	MetOffice Hadley Centre, Exeter EX1 3PB, UK	Oxford e-Research Centre, University of Oxford, Oxford OX1 3QG, UK	Environmental Change Institute, University of Oxford, Oxford OX1 3QY, UK
Study Person Roles								
Study Person Roles Term Accession Number								
Study Person Roles Term Source REF								
Comment[Study Person ORCID]		0000-0002-1802-6909					0000-0001-7527-3407	0000-0001-8166-5917
Comment[Funder]								
Comment[FundRef ID]								
Comment[Funder Term Source REF]								
Comment[Grant Identifier]								
