# Supplementary material for: Ensemble of European regional climate simulations for the winter of 2013 and 2014 from HadAM3P-RM3P
Source: Sci Data. 2018 Apr 10;5:180057. doi: 10.1038/sdata.2018.57 (PMC5892372; doi:10.1038/sdata.2018.57)
Supplement: Supplementary file 1 [file sdata201857-isa1.zip › s_study_Sparrow.txt]

Source Name	Material Type	Term Source REF	Term Accession Number	Characteristics[geographical location]	Term Source REF	Term Accession Number	Characteristics[environment type]	Term Source REF	Term Accession Number	Characteristics[Southernmost latitude]	Unit	Term Source REF	Term Accession Number	Characteristics[Northernmost latitude]	Unit	Term Source REF	Term Accession Number	Characteristics[Westernmost longitude]	Unit	Term Source REF	Term Accession Number	Characteristics[Easternmost longitude]	Unit	Term Source REF	Term Accession Number	Protocol REF	Sample Name
UK Met Office Hadley Centre	process model	SIO	SIO:000647	United Kingdom	GAZ	GAZ:00002637	climate	ENVO	ENVO:01001082	17.7	degree	UO	UO:0000185	67.1	degree	UO	UO:0000185	53.7	degree	UO	UO:0000185	-76.5	degree	UO	UO:0000185	Data Generation Method	HadAM3P
UK Met Office Hadley Centre	process model	SIO	SIO:000647	United Kingdom	GAZ	GAZ:00002637	climate	ENVO	ENVO:01001082	17.7	degree	UO	UO:0000185	67.1	degree	UO	UO:0000185	53.7	degree	UO	UO:0000185	-76.5	degree	UO	UO:0000185	Data Generation Method	HadRM3P
