# Supplementary material for: Ensemble of European regional climate simulations for the winter of 2013 and 2014 from HadAM3P-RM3P
Source: Sci Data. 2018 Apr 10;5:180057. doi: 10.1038/sdata.2018.57 (PMC5892372; doi:10.1038/sdata.2018.57)
Supplement: Supplementary file 1 [file sdata201857-isa1.zip › a_assay_Sparrow.txt]

Sample Name	Protocol REF	Assay Name	Raw Data File	Comment[Data Repository]	Comment[Data Record Accession]	Comment[Data Record URI]
HadAM3P	Data Validation	HadAM3P_experiment a	a_series	Centre for Environmental Data Analysis (CEDA)	doi:10.5285/8c03f651457f458eaf7b16f68670a0b8	http://dx.doi.org/10.5285/8c03f651457f458eaf7b16f68670a0b8
HadAM3P	Data Validation	HadAM3P_experiment c	c_series	Centre for Environmental Data Analysis (CEDA)	doi:10.5285/8c03f651457f458eaf7b16f68670a0b8	http://dx.doi.org/10.5285/8c03f651457f458eaf7b16f68670a0b8
HadAM3P	Data Validation	HadAM3P_experiment e	e_series	Centre for Environmental Data Analysis (CEDA)	doi:10.5285/8c03f651457f458eaf7b16f68670a0b8	http://dx.doi.org/10.5285/8c03f651457f458eaf7b16f68670a0b8
HadAM3P	Data Validation	HadAM3P_experiment f	f_series	Centre for Environmental Data Analysis (CEDA)	doi:10.5285/8c03f651457f458eaf7b16f68670a0b8	http://dx.doi.org/10.5285/8c03f651457f458eaf7b16f68670a0b8
HadAM3P	Data Validation	HadAM3P_experiment g	g_series	Centre for Environmental Data Analysis (CEDA)	doi:10.5285/8c03f651457f458eaf7b16f68670a0b8	http://dx.doi.org/10.5285/8c03f651457f458eaf7b16f68670a0b8
HadAM3P	Data Validation	HadAM3P_experiment h	h_series	Centre for Environmental Data Analysis (CEDA)	doi:10.5285/8c03f651457f458eaf7b16f68670a0b8	http://dx.doi.org/10.5285/8c03f651457f458eaf7b16f68670a0b8
HadAM3P	Data Validation	HadAM3P_experiment i	i_series	Centre for Environmental Data Analysis (CEDA)	doi:10.5285/8c03f651457f458eaf7b16f68670a0b8	http://dx.doi.org/10.5285/8c03f651457f458eaf7b16f68670a0b8
HadAM3P	Data Validation	HadAM3P_experiment j	j_series	Centre for Environmental Data Analysis (CEDA)	doi:10.5285/8c03f651457f458eaf7b16f68670a0b8	http://dx.doi.org/10.5285/8c03f651457f458eaf7b16f68670a0b8
HadAM3P	Data Validation	HadAM3P_experiment k	k_series	Centre for Environmental Data Analysis (CEDA)	doi:10.5285/8c03f651457f458eaf7b16f68670a0b8	http://dx.doi.org/10.5285/8c03f651457f458eaf7b16f68670a0b8
HadAM3P	Data Validation	HadAM3P_experiment l	l_series	Centre for Environmental Data Analysis (CEDA)	doi:10.5285/8c03f651457f458eaf7b16f68670a0b8	http://dx.doi.org/10.5285/8c03f651457f458eaf7b16f68670a0b8
HadAM3P	Data Validation	HadAM3P_experiment m	m_series	Centre for Environmental Data Analysis (CEDA)	doi:10.5285/8c03f651457f458eaf7b16f68670a0b8	http://dx.doi.org/10.5285/8c03f651457f458eaf7b16f68670a0b8
HadAM3P	Data Validation	HadAM3P_experiment n	n_series	Centre for Environmental Data Analysis (CEDA)	doi:10.5285/8c03f651457f458eaf7b16f68670a0b8	http://dx.doi.org/10.5285/8c03f651457f458eaf7b16f68670a0b8
HadAM3P	Data Validation	HadAM3P_experiment o	o_series	Centre for Environmental Data Analysis (CEDA)	doi:10.5285/8c03f651457f458eaf7b16f68670a0b8	http://dx.doi.org/10.5285/8c03f651457f458eaf7b16f68670a0b8
HadRM3P	Data Validation	HadRM3P_experiment a	a_series	Centre for Environmental Data Analysis (CEDA)	doi:10.5285/8c03f651457f458eaf7b16f68670a0b8	http://dx.doi.org/10.5285/8c03f651457f458eaf7b16f68670a0b8
HadRM3P	Data Validation	HadRM3P_experiment c	c_series	Centre for Environmental Data Analysis (CEDA)	doi:10.5285/8c03f651457f458eaf7b16f68670a0b8	http://dx.doi.org/10.5285/8c03f651457f458eaf7b16f68670a0b8
HadRM3P	Data Validation	HadRM3P_experiment e	e_series	Centre for Environmental Data Analysis (CEDA)	doi:10.5285/8c03f651457f458eaf7b16f68670a0b8	http://dx.doi.org/10.5285/8c03f651457f458eaf7b16f68670a0b8
HadRM3P	Data Validation	HadRM3P_experiment f	f_series	Centre for Environmental Data Analysis (CEDA)	doi:10.5285/8c03f651457f458eaf7b16f68670a0b8	http://dx.doi.org/10.5285/8c03f651457f458eaf7b16f68670a0b8
HadRM3P	Data Validation	HadRM3P_experiment g	g_series	Centre for Environmental Data Analysis (CEDA)	doi:10.5285/8c03f651457f458eaf7b16f68670a0b8	http://dx.doi.org/10.5285/8c03f651457f458eaf7b16f68670a0b8
HadRM3P	Data Validation	HadRM3P_experiment h	h_series	Centre for Environmental Data Analysis (CEDA)	doi:10.5285/8c03f651457f458eaf7b16f68670a0b8	http://dx.doi.org/10.5285/8c03f651457f458eaf7b16f68670a0b8
HadRM3P	Data Validation	HadRM3P_experiment i	i_series	Centre for Environmental Data Analysis (CEDA)	doi:10.5285/8c03f651457f458eaf7b16f68670a0b8	http://dx.doi.org/10.5285/8c03f651457f458eaf7b16f68670a0b8
HadRM3P	Data Validation	HadRM3P_experiment j	j_series	Centre for Environmental Data Analysis (CEDA)	doi:10.5285/8c03f651457f458eaf7b16f68670a0b8	http://dx.doi.org/10.5285/8c03f651457f458eaf7b16f68670a0b8
HadRM3P	Data Validation	HadRM3P_experiment k	k_series	Centre for Environmental Data Analysis (CEDA)	doi:10.5285/8c03f651457f458eaf7b16f68670a0b8	http://dx.doi.org/10.5285/8c03f651457f458eaf7b16f68670a0b8
HadRM3P	Data Validation	HadRM3P_experiment l	l_series	Centre for Environmental Data Analysis (CEDA)	doi:10.5285/8c03f651457f458eaf7b16f68670a0b8	http://dx.doi.org/10.5285/8c03f651457f458eaf7b16f68670a0b8
HadRM3P	Data Validation	HadRM3P_experiment m	m_series	Centre for Environmental Data Analysis (CEDA)	doi:10.5285/8c03f651457f458eaf7b16f68670a0b8	http://dx.doi.org/10.5285/8c03f651457f458eaf7b16f68670a0b8
HadRM3P	Data Validation	HadRM3P_experiment n	n_series	Centre for Environmental Data Analysis (CEDA)	doi:10.5285/8c03f651457f458eaf7b16f68670a0b8	http://dx.doi.org/10.5285/8c03f651457f458eaf7b16f68670a0b8
HadRM3P	Data Validation	HadRM3P_experiment o	o_series	Centre for Environmental Data Analysis (CEDA)	doi:10.5285/8c03f651457f458eaf7b16f68670a0b8	http://dx.doi.org/10.5285/8c03f651457f458eaf7b16f68670a0b8
